# Supplementary material for: EU-Africa partnerships in health research from 2014 to 2023: Outputs and lessons learnt
Source: Int J Infect Dis. 2026 Mar;164:None. doi: 10.1016/j.ijid.2025.108331 (PMC12979001; doi:10.1016/j.ijid.2025.108331)
Supplement: Supplementary file 1 [file mmc1.xlsx]

## Sheet: ToC
Evaluation of the EDCTP-2 Programme
Contents
Worksheets	Title
Table I	Number of EDCTP-2 grants and publications by start year of grants
Table II	Number of EDCTP-2 grants and publications by grant type
Table III	Number of EDCTP2 grants and publications by grant classification into disease areas or other groups
Table IV	Number of EDCTP-2 grants and publications by main EDCTP2 calls
Table V	Distribution of EDCTP-2 publications by disease areas of grants and publications
Table VI	Distribution of grants and publications by grant size (number of publications)
Table VII	Number of EDCTP-2 publications by main countries of co-authors and by disease areas of publications
Table VIII	Distribution of EDCTP2 publications by number of countries from each region involved in the publication
Table IX	Most frequent collaborations in EDCTP2 publications – Share of collaborations in EDCTP2 publications, compared to the expected share based on research in the same disease areas involving European or Sub-Saharan countries (2016-2023)
Table X	Most unique collaborations in EDCTP2 publications compared to the world-level research in the same disease areas (2016-2023)
Table XI	Most unique collaborations between Sub-Sahara African Countries in EDCTP2 publications compared to the world-level research in the same disease areas (2016-2023)
Table XII	Distribution of international collaborations in EDCTP-2 publications by group of international collaboration (2016-2023)
Table XIII	EDCTP-2 number of publications by main organisations of co-authors and by disease areas of publications
Table XIV	Main EDCTP-2 co-funders and number of co-funded publications by disease area of publications
Table XV	EDCTP-2 opportunities for research collaborations and training
Table XVI	Number of publications and scientific impact for EDCTP-2 and comparators
Table XVII	Indicators of research visibility to a broader audience for EDCTP-2 and comparators
Table XVIII	Share of publications by category of industry relevance for EDCTP-2 and comparators
Table XIX	Share of publications by category of sectoral collaboration for EDCTP-2 and comparators
Table XX	Share of publications by collaboration category for EDCTP-2 and comparators
Table XXI	Share of publications by involvement of Sub-Saharan African authors for EDCTP-2 and comparators
Table XXII	Indicators of gender diversity in EDCTP-2 and comparators
Table XXIII	Indicators of research metorship for EDCTP-2 and comparators
Table XXIV	Research content indicators for EDCTP-2 and comparators
Table XXV	Publications related to practice guidelines and clinical trials for EDCTP-2 and comparators
Table XXVI	Overview of selected indicators for Sub-Saharan African countries
Source: Computed by Science-Metrix/Elsevier using Scopus data

## Sheet: Table I
Back
Number of EDCTP-2 grants and publications by start year of grants
Number of grants, number of publications (Total and used in computing bibliometric indicators)
Start year of grants		Number of grants		Publications in Scopus
				Total	For bibliometrics	Share used for bibliometrics
2016		21		79	66	0.835443
2017		46		356	299	0.839888
2018		74		518	421	0.812741
2019		72		291	219	0.752577
2020		106		243	183	0.753086
2021		106		235	151	0.642553
2022		10		6	1	0.166667
2023		2		1	0	0
Publications with grants not identified		NA		232	187	0.806034
Total		437		1839	1429	0.777053
Source: Computed by Elsevier/Science-Metrix using Scopus data and EDCTP grant repository
NOTES: For this project, the bibliometric scores were computed only for certain types of peer-reviewed publications (article, reviews, and conference proceedings) published in 2023 or prior. The total number of publications across all years in this table is higher than the totals displayed in the last row. This difference is because the last row shows the deduplicated count of publications, meani…

## Sheet: Table II
Back
Number of EDCTP-2 grants and publications by grant type
Number of grants, number of publications (all publications and subset used for bibliometric indicators)
Type of grant		Number of grants		Publications in Scopus
				Total			For bibliometrics
				Total	Share		Total	Share
Research and Innovation Actions (RIA)		140		841	0.457314		617	0.43177
Training and Mobility Actions (TMA)		205		604	0.328439		497	0.347796
Coordination and Support Actions (CSA)		92		232	0.126156		190	0.13296
Publications with grants not identified		NA		232	0.126156		187	0.130861
Total		437		1839	1		1429	1
Source: Computed by Elsevier/Science-Metrix using Scopus data and EDCTP grant repository
NOTES: For this project, the bibliometric scores were computed only for certain types of peer-reviewed publications (article, reviews, and conference proceedings) published in 2023 or prior. The total number of publications across all types of grants in this table is higher than the totals displayed in the last row. This difference is because the last row shows the deduplicated count of publicati…

## Sheet: Table III
Back
Number of EDCTP2 grants and publications by grant classification into disease areas or other groups
Number of grants, number of publications (all publications and subset used for bibliometric indicators)
Disease group		Number of grants		Publications in Scopus			Share of publications for biliometrics by grant type
				Total	For bibliometrics
							RIA	CSA	TMA
Diarrhoeal diseases		10		24	18		0.388889	0	0.611111
Emerging diseases		59		380	282		0.91844	0.0248227	0.0567376
HIV and HIV-associated infections		73		271	220		0.381818	0.0181818	0.609091
Lower respiratory tract infection		15		38	21		0.761905	0	0.238095
Malaria		65		172	130		0.315385	0.0692308	0.638462
Neglected infectious diseases		42		140	117		0.683761	0.00854701	0.307692
Tuberculosis		83		445	345		0.391304	0.0434783	0.602899
Other cases (total)		90		203	167		0	0.922156	0.0778443
Capacity building and training		30		37	32		0	0.8125	0.1875
Ethics & regulatory		46		17	14		0	1	0
Networks		8		140	114		0	1	0
No primary disease		6		9	7		0	0	1
Publications with grants not identified		NA		232	187		0	0	0
Total		437		1839	1429		0.43177	0.13296	0.347796
Source: Computed by Elsevier/Science-Metrix using Scopus data and EDCTP grant repository
NOTES: For this project, the bibliometric scores were computed only for certain types of peer-reviewed publications (article, reviews, and conference proceedings) published in 2023 or prior. The total number of publications across all disease groups in this table is higher than the totals displayed in the last row. This difference is because the last row shows the deduplicated count of publicatio…

## Sheet: Table IV
Back
Number of EDCTP-2 grants and publications by main EDCTP2 calls
Number of grants, number of publications (all publications and subset used for bibliometric indicators)
Call for proposal		Number of grants		Publications in Scopus
				Total			For bibliometrics
				Total	Share		Total	Share
RIA 2016 Epidemic		2		200	0.108755		147	0.102869
CSA 2015 Regional Networks		4		98	0.0532898		85	0.0594822
RIA2020 Emergency Funding Mechanism		27		112	0.0609027		82	0.0573828
TMA 2015 SF		5		82	0.0445895		68	0.0475857
TMA 2016 CDF		21		67	0.0364328		64	0.0447866
TMA 2016 SF		8		77	0.0418706		61	0.0426872
TMA 2017 SF		7		74	0.0402393		60	0.0419874
TMA 2015 CDF		14		58	0.0315389		52	0.0363891
RIA 2015 Treatment		5		65	0.0353453		51	0.0356893
RIA 2014 Diagnostic		6		54	0.0293638		44	0.0307908
Other rounds		338		835	0.454051		625	0.437369
Publications with grants not identified		0		232	0.126156		187	0.130861
Total		437		1839	1		1429	1
Source: Computed by Elsevier/Science-Metrix using Scopus data and EDCTP grant repository
NOTES: For this project, the bibliometric scores were computed only for certain types of peer-reviewed publications (article, reviews, and conference proceedings) published in 2023 or prior. The total number of publications across all disease groups in this table is higher than the totals displayed in the last row. This difference is because the last row shows the deduplicated count of publicatio…

## Sheet: Table V
Back
Distribution of EDCTP-2 publications by disease areas of grants and publications
Number of grants, number of publications used for computing the bibliometric indicators
Type of grant		Number of publications		Share of publications by dataset
				Any dataset		Diar	ED	HIV	LR	Mal	NIDs	TB
Diarrhoeal diseases (Diarr)		18		0.944444		0.888889	0	0.166667	0.111111	0	0	0
Emerging diseases (ED)		282		0.822695		0.0638298	0.648936	0.102837	0.148936	0.070922	0.0815603	0.0957447
HIV and HIV-associated infections (HIV)		220		0.895455		0.00454545	0.109091	0.827273	0.0454545	0.0181818	0.00909091	0.0863636
Lower respiratory tract infection (LR)		21		0.857143		0.0952381	0.0952381	0.190476	0.619048	0	0	0.238095
Malaria (Mal)		130		0.915385		0	0.0846154	0.0692308	0	0.9	0.0230769	0
NIDs		117		0.931624		0.025641	0	0.042735	0	0.0683761	0.91453	0.0854701
TB		345		0.971014		0.00869565	0.147826	0.394203	0.486957	0.00869565	0.00869565	0.837681
Other cases		167		0.874251		0.0778443	0.0958084	0.305389	0.185629	0.197605	0.167665	0.287425
Publications with grants not identified		187		0.807487		0.0160428	0.342246	0.203209	0.160428	0.112299	0.0641711	0.283422
Total		1429		0.886634		0.0342897	0.236529	0.30021	0.193142	0.140658	0.121763	0.293212
Source: Computed by Elsevier/Science-Metrix using Scopus data and EDCTP grant repository
NOTES: EDCTP2 grants are linked to one main disease area (or other cases). As such, the column type of grant refers to the classification of each grant to which each publication has been linked. In addition, publications were directly linked to disease areas based on the content of their titles and abstracts. The columns referring to each disease area are based on the classification of publicatio…

## Sheet: Table VI
Back
Distribution of grants and publications by grant size (number of publications)
Number of grants, number of publications used for computing the bibliometric indicators
Grant size (in number of publications)		Number of grants		Publications
				Count	Share
0 publications		177		0	0
1 to 5		188		412	0.288314
6 to 10		40		292	0.204339
11 to 15		18		226	0.158153
16 to 20		7		126	0.0881735
21 to 30		4		92	0.0643807
31 to 50		2		76	0.053184
101 or more		1		133	0.0930721
Publications with grants not identified		NA		187	0.130861
Total		437		1429	1
Source: Computed by Elsevier/Science-Metrix using Scopus data and EDCTP grant repository
NOTES: The total number of publications across all disease groups in this table is higher than the totals displayed in the last row. This difference is because the last row shows the deduplicated count of publications, meaning that publications associated with grants in multiple disease groups are counted only once. The grant Pan-African Network For Rapid Research, Response, Relief and Preparedne…

## Sheet: Table VII
Back
EDCTP-2 number of publications by main countries of co-authors and by disease areas of publications
Number of publications, and country rank based on number of publications
Country	Region		All EDCTP2			Any dataset			Diarrhoeal			Emerging diseases			HIV			Lower resp. infections			Malaria			NIDs			Tuberculosis
			Pubs	Rank		Pubs	Rank		Pubs	Rank		Pubs	Rank		Pubs	Rank		Pubs	Rank		Pubs	Rank		Pubs	Rank		Pubs	Rank
United Kingdom	Europe		666	1		592	1		20	1		192	1		220	2		158	2		82	1		53	1		215	2
South Africa	Sub-Saharan Africa		517	2		475	2		10	5		110	2		235	1		169	1		25	7		13	15		262	1
United States	Other Continents		426	3		387	3		8	7		92	3		182	3		102	3		46	2		25	6		161	3
Germany	Europe		262	4		228	4		16	2		73	4		37	9		58	4		45	4		47	2		58	5
Netherlands	Europe		231	5		207	5		10	5		34	6		60	5		54	5		33	5		42	3		87	4
Uganda	Sub-Saharan Africa		172	6		157	6		6	8		25	10		89	4		38	6		21	13		9	19		47	8
Kenya	Sub-Saharan Africa		138	7		119	8		4	12		24	13		37	9		13	22		46	2		20	13		17	20
United Rep. of Tanzania	Sub-Saharan Africa		134	8		125	7		0	87		30	8		40	7		29	9		24	9		26	5		52	6
France	Europe		133	9		116	9		3	15		26	9		31	15		15	19		32	6		22	11		20	16
Switzerland	Europe		128	10		107	11		3	15		25	10		29	19		32	7		16	18		22	11		48	7
Sweden	Europe		124	11		108	10		4	12		17	21		33	12		22	12		18	16		23	9		28	13
Ghana	Sub-Saharan Africa		115	12		106	12		12	4		25	10		23	23		17	17		22	12		24	7		24	14
Spain	Europe		110	13		92	13		3	15		16	23		33	12		25	10		23	11		17	14		31	11
Italy	Europe		103	14		89	14		2	24		47	5		31	15		30	8		3	40		5	32		19	17
Belgium	Europe		95	15		82	15		3	15		20	18		13	27		22	12		9	27		29	4		31	11
Australia	Other Continents		93	16		77	18		2	24		18	20		30	17		25	10		11	23		7	26		32	9
Ethiopia	Sub-Saharan Africa		93	16		82	15		6	8		17	21		19	24		14	20		11	23		24	7		18	18
Zambia	Sub-Saharan Africa		88	18		79	17		13	3		22	15		33	12		22	12		3	40		10	18		32	9
Canada	Other Continents		87	19		73	20		2	24		22	15		42	6		18	16		3	40		4	35		23	15
Nigeria	Sub-Saharan Africa		87	19		72	21		3	15		31	7		27	20		9	30		14	20		4	35		18	18
Source: Computed by Elsevier/Science-Metrix using Scopus data and EDCTP grant repository
NOTES: Each publication is counted once for each country in which co-authors are affiliated

## Sheet: Table VIII
Back
Distribution of publications by number of countries from each regional group (2016-2023)
		Sub-Saharan Africa							Europe
Nb of countries from the region		Share of EDCTP2 publications		Share of EDCTP2 publications with at least 1 author from the region		Share of all publications with at least 1 author from the region			Share of EDCTP2 publications		Share of EDCTP2 publications with at least 1 author from the region		Share of all publications with at least 1 author from the region
0		0.136543		NA		NA			0.250197		NA		NA
1		0.52723		0.610603		0.828053			0.383583		0.511579		0.80568
2		0.206788	0.336227	0.239488	0.389397	0.123559	0.171947		0.217048	0.366219	0.289474	0.488421	0.132828	0.19432
3		0.062352		0.0722121		0.0270274			0.08603		0.114737		0.0331889
4+		0.0670876		0.0776965		0.0213605			0.0631413		0.0842105		0.0283027
Source: Computed by Elsevier/Science-Metrix using Scopus data and EDCTP grant repository
NOTES: Share of EDCTP2 publications with at least 1 author from the region: Distribution of EDCTP2 publications by the number of countries from each region (based on the countries of affiliation of co-authors). Share of all publications with at least 1 author from the region: Distribution of publications (in EDCTO2 disease areas) by the number of countries from each region (based on the countries…

## Sheet: Table IX
Back
Most frequent collaborations in EDCTP2 publications (2016-2023)
Share of collaborations in EDCTP2 publications, compared to the expected share based on research in the same disease areas involving European or Sub-Saharan countries
Country A	Country B	Nb (fracional) collaborations	EDCTP2 (%)	EU or SAA (%)	EDCTP2 /(EU or SAA)
South Africa	United States	86.1601	0.0734528	0.00342714	21.4327
South Africa	United Kingdom	72.316	0.0616505	0.00230325	26.7668
Uganda	United Kingdom	36.8696	0.0314319	0.000394268	79.722
United Kingdom	United States	23.6159	0.0201329	0.0319158	0.630813
United Kingdom	Tanzania	17.536	0.0149497	0.000294126	50.8275
Canada	South Africa	15.1654	0.0129287	0.00059382	21.7722
Italy	United Kingdom	13.5975	0.0115921	0.0108722	1.06622
Congo	Germany	13.1501	0.0112106	1.2072e-05	928.651
United Kingdom	Zambia	12.9634	0.0110515	0.000122924	89.9048
Cameroon	Italy	12.4711	0.0106318	9.64006e-05	110.288
Source: Computed by Elsevier/Science-Metrix using Scopus data and EDCTP grant repository
NOTES: The use of fractional counting for publications in this table aims to minimize the impact of collaborations that arise from publications with a large number of co-authors. Some publications involve hundreds or even thousands of co-authors, leading to a large number of collaborations among countries within the same publication. By employing fractional counting, the total number of collabora…

[truncated: 17 more sheets: Table X, Table XI, Table XII, Table XIII, Table XIV, Table XV, Table XVI, Table XVII, XVIII, Table XIX, Table XX, Table XXI, Table XXII, Table XXIII, Table XXIV, Table XXV, Table XXVI]
